# Supplementary material for: Prediction of Thorough QT study results using action potential simulations based on ion channel screens
Source: J Pharmacol Toxicol Methods. 2014 Nov;70(3):246–54. doi: 10.1016/j.vascn.2014.07.002 (PMC4266452; doi:10.1016/j.vascn.2014.07.002)
Supplement: Supplementary material S2 — a spreadsheet of references and calculations for TQT concentrations used in this study. [file mmc2.xls]

## Sheet: Sheet1
								Free plasma concentrations
1	ALFUZOSIN	CONC Calculations: Cmax
	90% ppb	Cmax low	8	15.287	0.8	1.5287		0.0015287	uM
		Cmax high	40.5	77.3905	4.05	7.73905		0.00773905	uM
			TOTAL ng/mL	nM	FREEng/mL	nM
	Alvimopan	Cmax conc's
PPB	70	12mg Capsule	9.9	23.3199	2.97	6.99597		0.00699597	uM
MW	424.53	24 extrapolate	19.8	46.6398	5.94	13.9919		0.0139919	uM
			TOTAL		FREE
			ng/mL	nM	ng/mL	nM
	Ambrisentan	Cmax concs	TOTAL	FREE	FREE				REF	http://www.accessdata.fda.gov/drugsatfda_docs/nda/2007/022081s000_ClinPharmR_P8.pdf
PPB	99	Direct from TQT study	2400	24	63.4214
MW	378.421		ng/mL	ng/mL
4	Darifenacin	Cmax conc's
	98% PPB
		5.6	11.0345	0.112	0.22069			0.00022069	uM
		63.3	124.729	1.266	2.49458			0.00249458	uM
		TOTAL	nM	FREE	nM
		ng/mL		ng/mL
	Darunavir	Cmax conc's		FREE
PPB*	95	3051	557.092	152.55	278.546		REF*	http://www.janssen.com.au/files/Products/Prezista_PI.pdf?8bbdaff0fbe0823726a12c8c38baa5d8
MW	547.665	7100	1296.41	355	648.206
		TOTAL	nM	ng/mL	nM
		ng/mL
5	Dasatinib	CONC Calculations: Cmax
	96% PPB	Cmax low	100	197.621	4	7.90483		0.00790483	uM
		Cmax high	263	519.742	10.52	20.7897		0.0207897	uM
			TOTAL	nM	FREE	nM
			ng/mL		ng/mL
	Deferasirox	Conc Calc's Cmax TQT		199 comes from docs for Cmax uM
PPB	99.5	Cmax 40mg/kg		199000		995		0.995	uM
MW	373.362
			TOTAL		FREE
			ng/mL	nM	ng/mL	nM
6	Desvenlafaxine	CONC Calculations: Cmax
	39.9% PPB	Cmax low	470	1784.49	329.47	1250.93		1.25093	uM
		Cmax high	1466	5566.1	1027.67	3901.84		3.90184	uM
			TOTAL	nM	FREE	nM
			ng/mL		ng/mL
7	Dofetilide		therapeutic	range (nM)	total plasma conc
	65% PPB	11.6168	0.4	2	9.5	nM		0.0095	uM
		5.13	0.17664	0.8832	4.1952	ng/mL		0.0041952	uM
8	Doripenem	CONC Calculations: Cmax
	8.1% PPB	Cmax high	45000	ng/mL	41355	98346.2		98.3462	uM
MW	420.504	Cmax low	21000	ng/mL	19299	45894.9		45.8949	uM
			TOTAL		FREE	nM
	Duloxetine
PPB	90		TOTAL		Free
MW	297.415	Cmax high	300	1008.69	30	100.869
			ng/mL	nM	ng/mL	nM
9	Eltrobopag	CONC Calculations: Cmax
	99.6% PPB	Cmax low	6400	ng/mL	25.6	57.8574
MW	442.467	Cmax high	19000	ng/mL	76	171.764
			TOTAL		FREE	nM
10	Etravirine	CONC Calculations: Cmax
	99.9% PPB	Cmax low	921	ng/mL	0.921	2.11588	nM
MW	435.28	Cmax high	1322	ng/mL	1.322	3.03713	nM
			TOTAL		FREE	FREE
	Everolimus	Conc Calc's Cmax TQT			FREE		REF for Cmax in Table 6
PPB	74	Cmax 50mg/kg	251	261.943	65.26	68.1052	http://journals.lww.com/jto/pages/articleviewer.aspx?year=2011&issue=12000&article=00023&type=abstract
MW	958.224		ng/mL	nM	ng/mL	nM
11	Lacosamide	CONC Calculations: Cmax
	6% PPB	Cmax low	11000	ng/mL	10340	41311.4		41.3114	uM
MW	250.294	Cmax high	21200	ng/mL	19928	79618.4		79.6184	uM
			TOTAL		FREE	nM
12	Lamotrigine	CONC Calculations: Cmax
	55% PPB	Cmax low	7220	28193.2	3249	28193.2		28.1932	uM
		Cmax high	9610	37525.9	4324.5	37525.9		37.5259	uM
			TOTAL	nM	FREE	nM
			ng/mL		ng/mL
13	Lapatinib	CONC Calculations: Cmax
	99% PPB	Cmax low	1389	2390.46	13.89	23.9046		0.0239046	uM
		Cmax high	3203	5512.34	32.03	55.1234		0.0551234	uM
			TOTAL	nM	FREE	nM
			ng/mL		ng/mL
14	Maraviroc	CONC Calculations: Cmax
	76% PPB	Cmax low	95	184.969	22.8	44.3925		0.0443925	uM
		Cmax high	373	726.246	90	175.234		0.175234	uM
					219	426.37
			TOTAL	nM	FREE	nM
			ng/mL		ng/mL
16	Moxifloxacin	CONC Calculations: Cmax
	55% PPB	Cmax low	2793.4	6100.46	1257.03	2745.21		2.74521	uM
		Cmax high			0
			TOTAL		FREE
			ng/mL	nM	ng/mL	nM
17	Nebivolol	CONC Calc's Cmax TQT
	98% PPB	Cmax low
		Cmax high	20.76	46.979	0.4152	0.939579		0.000939579	uM
			TOTAL	nM	FREE	nM
			ng/mL		ng/mL
18	Nelfinavir	CONC Calculations: Cmax
	98% PPB	Cmax low	8300	14618.1	34.86	61.3959		0.0613959	uM
		Cmax high	10900	19197.2	45.78	80.6284		0.0806284	uM
			TOTAL	nM'	FREE	nM
			ng/mL		n/mL
19	Nilotinib	CONC Calculations: Cmax
	98% PPB	Cmax low	2260	4193.03	45.2	83.8606		0.0838606	uM
		Cmax high	0
			TOTAL	nM	FREE	nM
			ng/mL		ng/mL
20	Paliperidone	CONC Calculations: Cmax
	73% PPB	Cmax low	35	82.0652	9.45	22.1576		0.0221576	uM
		Cmax high	113	264.953	30.51	71.5374		0.0715374	uM
			TOTAL	TOTAL	FREE	free
			ng/mL	nM	ng/mL	nM
21	Palonosetron	Cmax high	5.6	16.8234	2.128	6.39289		0.00639289	uM
	0.62	Cmax low	2.549	7.65764	0.96862	2.9099		0.0029099	uM
	(averaged)		TOTAL	nM	FREE	nM
			ng/mL		ng/mL
22	Raltegravir	Cmax Total	Cmax free				REFS	onlinelibrary.wiley.com/doi/10.1177/0091270008318007/abstract
PPB	83	20000	3400
MW	444.42	nM	nM
25	Silodosin	CONC Calculations: Cmax
	95% PPB	Cmax low	42.5	85.7668	2.125	4.28834		0.00428834	uM
		Cmax high	144	290.598	7.2	14.5299		0.0145299	uM
			TOTAL		FREE	FREE
			ng/mL		ng/mL	nM
26	Sitagliptin	CONC Calculations: Cmax
	30% PPB	Cmax low	498	ng/mL	348.6	855.851	nM
MW	407.314	Cmax high	5468	ng/mL	3827.6	9397.17	nM
			TOTAL		FREE
27	Sildenafil	CONC Calculations: Cmax
PPB	96	Cmax low	178	ng/mL	7.12	15.0021	nM
MW	474.6	Cmax high	1519	ng/mL	60.76	128.024	nM
			TOTAL		FREE
28	Solifenacin	CONC Calculations: Cmax
	98% PPB	Cmax low	42	87.398	0.84	1.74796		0.00174796	uM
		Cmax high	148	307.974	2.96	6.15948		0.00615948	uM
			TOTAL	nM	FREE	nM
			ng/mL		ng/mL
29	Sunitinib	CONC Calculations: Cmax
	95% PPB	Cmax low	?		#N/A
		Cmax high	80	150.207	4	7.51033		0.00751033	uM
			TOTAL	nM	FREE	nM
			ng/mL		ng/mL
30	Tadalafil	CONC Calculations: Cmax
	94% PPB	Cmax low	883	2267.53	52.98	136.052		0.136052	uM
		Cmax high	0		0
			TOTAL		FREE
			ng/mL	nM	ng/mL	nM
	Telbivudine	Conc Calc's Cmax TQT			FREE			REFS	http://www.ncbi.nlm.nih.gov/pubmed/19833860
PPB	3.3	Cmax low	2200	9082.28	2127.4	8782.56
MW	242.23	Cmax high	6600	27246.8	6382.2	26347.7
			ng/mL	nM	ng/mL	nM
32	Tolterodine	CONC Calculations: Cmax
	0.963	Cmax low	9.1	17.389	0.3367	0.643392		0.000643392	uM
		Cmax high	19	36.3067	0.703	1.34335		0.00134335	uM
			TOTAL	nM	FREE	nM
			ng/mL		ng/mL
33	Vardenafil	CONC Calculations: Cmax
	95% PPB	Cmax low	8.83	15.2478	0.4415	0.76239		0.00076239	uM
		Cmax high	106	183.043	5.3	9.15213		0.00915213	uM
			TOTAL	nM	FREE	nM
			ng/mL		ng/mL

## Sheet: Sheet2
SUPPLEMENTAL TABLE 2. THOROUGH QT (TQT) STUDY REFERENCES
DRUG	DRUG		QTc CHANGE	DOSE USED AS	STUDY	COMMENTS	REFERENCES
No. (1)			HIGHEST DOSE	SUPRATHERAPEUTIC	DESIGN
1	ALFUZOSIN		7.7	40 mg	Randomized double blind placebo-controlled	QtcF 7.7 msec (lower values for population and	FDA product label review
					4 way cross-over single dose study	individual corrections (4.2 msec and 4.3 msec)	http://www.accessdata.fda.gov/scripts/cder/drugsatfda/
2	ALISKIRIN		-1.4	1200 mg	Randomized double blind multiple oral dose	dd QTcF based on FDA Conc./Response Review	http://www.accessdata.fda.gov/scripts/cder/drugsatfda/
					parallel group study; 7 day pharmacokinetic study	Lack of relationship between aliskirin exposure and QTcF
3	ALVIMOPAN		0.4	24 mg BID	Randomized, placebo- and active (Moxifloxacin) control	Day 1 (2 hr post dose) timepoints used for analysis	http://www.accessdata.fda.gov/scripts/cder/drugsatfda/
4	AMBRISENTAN		6.2	40 mg QD	Single blind, randomized, placebo- and positive-controlled	FDA analysis modeling - predicted mean dd QTcM	http://www.accessdata.fda.gov/scripts/cder/drugsatfda/
				(single dose)	(Moxifloxacin) multiple-dose 3 arm oral dose study:	at mean Cmax of supratherapeutic dose (3273 ng/mL)
					10 mg QD dosing preceeded single 40 mg dose
5	CONIVAPTAN		-2.6	20 mg iv bolus followed by	Placebo- and positive (iv Moxifloxacin) controlled	Regression analysis between conivaptan and QTcI	http://www.accessdata.fda.gov/scripts/cder/drugsatfda/
				80 mg iv infusion days 2-4	parallel study	revealed no significant slope
6	DARIFENACIN		-2.2	75 mg	Seven day randomized parallel-group study vs.	Mean change from baseline of QTcF at Tmax	Serra et al., J Clin Pharm.(45:1038-1047, 2005
				once daily	placebo and positive (Moxifloxacin) control		http://www.accessdata.fda.gov/scripts/cder/drugsatfda/
7	DARUNAVIR		2.2	1600 mg QD	Open label randomized 4 way crossover	2.2 msec based on slope of QTcF vs plasma conc.	http://www.accessdata.fda.gov/scripts/cder/drugsatfda/
				(also 800 mg QD): low dose	placebo and active control trial	using maximum mean conc. of 6599 ng/mL:
				ritonavir "boosting" to increase Cmax		results interpreted as negative study
8	DASATINIB		2.6	data pooled from two studies	One multiple week study used wide range of doses:	Based on plot of delta QTcF vs concentration of parent drug	http://www.accessdata.fda.gov/scripts/cder/drugsatfda/
				(70 mg BID - see comments)	second study (phase 2) used clinically relevant dose	(mixed effect model) and most extreme exposure for
					(70 mg BID) administered 8 days (ECG and PK data-rich)	steady state 70 mg BID; oncology indication
9	DEFERASIROX		-0.5	40 mg/kg	Randomized single dose positive control (Moxifloxacin)	Mean change from baseline QTcF over 24 hr	Sechaud et al., Int J Clin Pharm and Ther. 2009
					parallel group study	period following single oral dose (40 mg/kg)	http://www.accessdata.fda.gov/scripts/cder/drugsatfda/
10	DESVENLAFAXINE		-2.4	8 hours 600 mg dose	Single dose, double blind, placebo- and positive (Moxifloxacin)	QTcF change based on confidence intervals for 600 mg	http://www.accessdata.fda.gov/scripts/cder/drugsatfda/
					controlled 4 period cross-over study	Desvenlafaxine; no clear relationship between exposure and QTc
11	DOFETILIDE		17.5	multiple doses	Based on 5 phase 1 clinical studies (80 healthy and 17 ischemic	Data derived from fig 4 of Jonkers et al (2005)	Jonkers et al. Clin Pharm Ther. (77):572-582, 2005
				(see Table 1 of Jonkers et al (2005)	heart disease subjects); single and multiple oral and iv doses	plot of QTcF vs. unbound effect site dofetilide concentration.
12	DORIPENAM		-1.7	1000 mg iv dose	Randomized, double-blind placebo- and positive-controlled	Cmax not at time of max QTc shortening	http://www.accessdata.fda.gov/scripts/cder/drugsatfda/
				4 doses q8 hrs (1 hr infusions)	4 way crossover study: 4 doses q8 hrs (1 hr infusions)
13	DULOXETINE		-6.4	200 mg BID	Multi-center, double-blind, randomized,	QTc data from Table 3 of Zhang et al. (2007):	Zhang et al., J Cardiovasc. Pharm. (49):146-153, 2007.
					placebo-controlled crossover study	step-wise dose escalation used to allow treatment tolerance	http://www.accessdata.fda.gov/scripts/cder/drugsatfda/
						of healthy subjects
14	ELTROMBOPAG		1.3	150 mg	Two part study, second part a double-blind, placebo- and		http://www.accessdata.fda.gov/scripts/cder/drugsatfda/
				QD, 5 days	positive- (Moxifloxacin) controlled, randomized, balanced
					crossover study
15	ETRAVIRINE		-5.7	400 mg BID	Double-blind, double-dummy randomized placebo-	Linear effects model based on dd QTcF	http://www.accessdata.fda.gov/scripts/cder/drugsatfda/
				days 1 and 8	and active-controlled (Moxifloxacin) 4 period	mean Cmax -1378 ng/mL at linear mixed effect model of -5.70 msec
					cross-over study	QT shortening
16	EVEROLIMUS		4.7	50 mg	Single dose, randomized, bllinded 4 period crossover		http://www.accessdata.fda.gov/scripts/cder/drugsatfda/
					Moxifloxacin as positive control
17	LACOSAMIDE		-6.3	800 mg/day	Ramdomized positive and placebo controlled	Maximum time-matched change on Day 6	http://www.accessdata.fda.gov/scripts/cder/drugsatfda/
					parallel study; moxifloxacin as positive control
18	LAMOTRIGINE		-7.5	200 mg lamotrigine	Five session, sequential treatment, parallel group		http://www.accessdata.fda.gov/scripts/cder/drugsatfda/
				day 77	study with active treatment (Moxifloxacin)		Dixon et al., Br J Clin Pharm., 2008
19	LAPATANIB		13.5	doses range from	Multiple open label phase 1 escalation studies	Concentration-response studies used to define QTc	FDA, EMEA evaluations
				175 to 1800 mg/day	in oncology patients	prolongation using mean Cmax from 1250 mg daily dose	http://www.accessdata.fda.gov/scripts/cder/drugsatfda/
20	MARAVIROC		1.2	900 mg	Single-dose, placebo- and active-controlled		label info, PK-PD analysis in JD Davis paper
					(Moxifloxacin) five-way crossover study		Br J Clin Pharm 2008
21	METHYLNALTREXONE		3.2	0.3 mg/kg IV	Randomized, double blind, placebo- and positive-	single dose effects of drug infused i.v.	http://www.accessdata.fda.gov/scripts/cder/drugsatfda/
					(moxifloxacin) control 4 period crossover study
22	MOXIFLOXACIN		12.9	doses not disclosed	Review of early Moxifloxacin studies	Data from 5 datasets described in Tsong et al publication	Tsong et al., J. Biopharm Stats ( ) 2008.
				(described as therapeutic			figs 17-21
				and supratherapeutic doses)
23	NEBIVOLOL		0.7	40 mg dose	Randomized, placebo- and active-controlled parallel group	2 hour post-dose; 20.76 ng/mL Cmax, 0.68 msec QTcF	http://www.accessdata.fda.gov/scripts/cder/drugsatfda/
				7 day 40 mg dose	study (Moxifloxacin positive control, atenolol active control)	No relationship between plasma conc.and QTcF
24	NELFINAVIR		6.3	multiplle dosing, with	Multiple dose, randomized, 4 treatment 4 period Latin Square	Data derived from time-matched mean QTcF change	Damle et al., J Clin Pharm. (49):291-300. 2009
				higher dose (3125 mg) on day 4	crossover design with placebo and positive (Moxifloxacin)	from placebo for poor metabolizers (Fig. 2);.	http://www.accessdata.fda.gov/scripts/cder/drugsatfda/
					control	Damle et al concludes negative TQT study since
						a) upper 90% confidence limit below 10 msec at every
						time point and b) PK-PD model slopes were negative
25	NILOTINIB		15.8	400 mg BID	Based on one phase 1 and two phase 2 study groups	Predicted mean QTc prolongation based on slope estimate	http://www.accessdata.fda.gov/scripts/cder/drugsatfda/
				(recommended dose)			(check table 10, slope analysis FDA review????
26	PALIPERIDONE		12.3	8 mg	Double-blind, placebo and active controlled (Moxifloxacin)	Mean, placebo-subtracted increase from baseline QTcLD	Drug label (Sept 2008)
				(ascending dose study)	randomized study in subjects with schizophrenia/disorder	(day averaged linearly corrected QT based on QT vs. RR	http://www.accessdata.fda.gov/scripts/cder/drugsatfda/
						for the study population)
27	PALONOSETRON		1.2	0.75 mg IV infusion single	Randomized, double blind, parallel, placebo- and positive-	Product labeling: no significant effect on any ECG interval	FDA labeling (2/2008 revision)
				(for high Cmax)	(Moxifloxacin) controlled study.	(including QTc duration) at doses up to 2.25 mg	http://www.accessdata.fda.gov/scripts/cder/drugsatfda/
28	RALTEGRAVIR		-0.2	1600 mg	Randomized double blind, placebo controlled	Value taken as minimal change from zero	http://www.accessdata.fda.gov/scripts/cder/drugsatfda/
				single oral dose	3 period balanced crossover
29	RENZAPRIDE		0	20 mg	Single oral dose, four-way randomized crossover study;	QTc delta from graph comparable	Meyers et al., Appel-Ding… et et al.
					Moxifloxacin as positive control	to Emax from Table 2.	http://www.accessdata.fda.gov/scripts/cder/drugsatfda/
31	SILODOSIN		4.6	24 mg QD	Double blind, bandomzied, placebo moxifloxacin	QTcI from sponsor	http://www.accessdata.fda.gov/scripts/cder/drugsatfda/
				for 5 days	controlled four arm parallel study
32	SITAGLIPTIN		8	800 mg	Two center, randomized, double-blind, placebo- and positive-	Minimal effects at supratherapeutic concentrations	Bloomfield et al., J Clin Pharm., 2009
					controlled (Moxifloxacin) single dose 4 period crossover study		http://www.accessdata.fda.gov/scripts/cder/drugsatfda/
30	SILDENAFIL		9	400 mg	6-way crossover study: vardenafil, sildenafil	Comparison from vardenafil study	http://www.accessdata.fda.gov/scripts/cder/drugsatfda/
					Moxifloxacin and placebo.	QTcF 1 hours post dose, from baseline
33	SOLIFENACIN		8.6	30 mg QD (steady-state)	Five session, sequential, corssover study	Uses mean baseline-corrected QTcF at PK Tmax	http://www.accessdata.fda.gov/scripts/cder/drugsatfda/
					Moxifloxacin as positive control	and subtracted time-matched baseline corrected placebo
34	SUNITINIB		15.4	loading doses plus	Single-blind, non-randomized 3-treatment, single-center	Placebo-adjusted within-day correction, QTcF:	EMEA review, FDA product label and review
				50 mg QD dosing regimen	placebo and positive (Moxifloxacin) controls	day 9 measurement	http://www.accessdata.fda.gov/scripts/cder/drugsatfda/
35	TADALAFIL		3.5	100 mg	Double blind placebo and active controlled	3.5 msec from product label	http://www.accessdata.fda.gov/scripts/cder/drugsatfda/
				single dose	crossover study (males)
36	TAPENTADOL		1.1	150 mg q6hr	Phase 1, single center double-blind randomixed, multiple dose	ddQTCF selected based on highest upper bound	http://www.accessdata.fda.gov/scripts/cder/drugsatfda/
				IR formulation	placebo and positive control 4 way crossover study	90% Confidence interval; study considered negative
37	TELBIVUDINE		2.4	1800 mg	Phase 1 randomized 4 period crossover study	No concentration response between 600 and 1800 mg doses;	http://www.accessdata.fda.gov/scripts/cder/drugsatfda/
				600 mg	7 days each study arm	considered negative QT study
38	TOLTERODINE		11.8	4 mg BID	Two center positive-(Moxifloxacin) and placebo-controlled	Manual ECG manual readings used	Malhotra et al Clin Parhm and Ther 2007
					multiple dose four-way crfossover study	at Tmax of 1 hr	http://www.accessdata.fda.gov/scripts/cder/drugsatfda/
39	VARDENAFIL		10	80 mg	Single-dose, double-blind, randomized, placebo- and	change from baseline, 1 hr post dose, vs. placebo	http://www.accessdata.fda.gov/scripts/cder/drugsatfda/
					active controlled (Moxifloxacin) crossover study
	NOTES:
1	Underlined drugs with italics are those with minimal hERG block at highest concentrations tested.
	Abbreviations: dd = double-delta (double difference), QTcI = individualized correction factor applied, q=every (q6Hr=every 6 hours), QD = once daily
